# Supplementary material for: Plant-Produced Broadly Neutralizing Influenza Monoclonal Antibody CR9114 Exhibits Activity Against Heterologous Avian Influenza Viruses
Source: Vaccines (Basel). 2026 Feb 28;14(3):222. doi: 10.3390/vaccines14030222 (PMC13030651; doi:10.3390/vaccines14030222)
Supplement: Supplementary file 1 [file vaccines-14-00222-s001.zip]

Archive with 1 entries (1 files):
- vaccines-4155400-supplementary.pdf
